# Supplementary material for: Sinomenine Hydrochloride Promotes TSHR-Dependent Redifferentiation in Papillary Thyroid Cancer
Source: Int J Mol Sci. 2022 Sep 14;23(18):10709. doi: 10.3390/ijms231810709 (PMC9500915; doi:10.3390/ijms231810709)
Supplement: Supplementary file 1 [file ijms-23-10709-s001.zip]

Archive with 3 entries (3 files):
- Supplementary figures.pdf
- Supplementary materials S1.pdf
- Supplementary table.pdf
